# Supplementary material for: Newly emerging metronidazole-resistant Clostridioides difficile PCR ribotype 955 identified in Poland, 2021 to 2023 but not in Czechia, 2012 to 2023 and Slovakia, 2015 to 2023
Source: Euro Surveill. 2025 May 29;30(21):2400675. doi: 10.2807/1560-7917.ES.2025.30.21.2400675 (PMC12124108; doi:10.2807/1560-7917.ES.2025.30.21.2400675)
Supplement: Supplement [file 24-00675_KRUTOVA_Supplement.xlsx]

## Sheet: Disclamer
This supplementary material is hosted by (name of the journal) as supporting information alongside the article:"Newly emerging metronidazole-resistant Clostridioides difficile PCR ribotype 955 identified in Poland, 2021 to 2023 but not in Czechia, 2012 to 2023 and Slovakia, 2015 to 2023", on behalf of the authors, who remain responsible for the accuracy and appropriateness of the content. The sam…

## Sheet: TableS1C. difficile collections
		Czechia		Slovakia		Poland
		Number of isolates	Number of hospitals	Number of isolates	Number of hospitals	Number of isolates	Number of hospitals
	2012	151	17	-	-	-	-
	2013	430	19	-	-	-	-
	2014	1002	53	-	-	-	-
	2015	905	41	5	1	-	-
	2016	504	31	-	-	-	-
	2017	671	27	59	2	-	-
	2018	465	21	160	14	-	-
	2019	964	33	346	15	-	-
	2020	360	14	-	-	-	-
	2021	561	26	189	20	10	1
	2022	383	14	-	-	108	3
	2023	265	6	17	2	185	3
	Total	6661		776		303
	Table S1: Number of C. difficile isolates and hospitals in the Czechia, Slovakia and Poland

## Sheet: Table S2_Media composition
	Wilkins Chalgren anaerobic agar (CM0619, Oxoid, UK)	g/L		Fastidious anaerobe agar with horse blood (PB0225A, Oxoid, UK)	g/L		Chocolate agar (PO5090A, Oxoid, UK)	g/L		BBA-Brucella blood agar (411968, bioMérieux, France)	g/L		Brain Heart Infusion agar (CM1136, Oxoid, UK)	g/L		Hemin (H9039, Sigma-Aldrich, Germany)
	Tryptone	10.0		Peptone mix	23.0		Special peptone	15.0		Casein peptone (beef)	10.0		Brain infusion solids	12.5		from bovine, ≥90%
	Gelatin peptone	10.0		Sodium chloride	5.0		Corn starch	1.0		Meat peptone (beef or pork)	10.0		Beef heart infusion solids	5.0
	Yeast extract	5.0		Soluble Starch	1.0		Sodium chloride	5.0		Yeast extract	2.0		Proteose peptone	10.0
	Glucose	1.0		Agar No. 2	12.0		Dipotassium hydrogen phosphate	4.0		Glucose	1.0		Sodium chloride	5.0
	Sodium chloride	5.0		Sodium bicarbonate	0.4		Potassium dihydrogen phosphate	1.0		Sodium chloride	5.0		Glucose	2.0
	L-Arginine	1.0		Glucose	1.0		Glucose	2.0		Sodium Hydrogen Sulphite	0.1		Disodium phosphate	2.5
	Sodium pyruvate	1.0		Sodium pyruvate	1.0		Haemoglobin	10.0		Haemin (pork)	0.005		Agar	10.0
	Menadione	0.0005		Cysteine HCl monohydrate	0.5		Vitamin B12	0.0002		Vitamin K1	0.001
	Haemin	0.005		Haemin	0.01		L-Glutamine	0.2		Agar	15.0
	Agar	10.0		Vitamin K	0.001		Adenine	0.02		Blood (sheep)	50 ml
				L-Arginine	1.0		Guanine	0.0006
				Soluble pyrophosphate	0.25		p-Aminobenzoic acid	0.00026
				Sodium succinate	0.5		L-Cystine	0.022
				Defibrinated horse blood	50ml		NAD (Coenzyme 1)	0.005
							Cocarboxylase	0.002
							Ferric nitrate	0.0004
							Thiamine	0.00006
							Cysteine	0.518
							Agar	12.0

## Sheet: Table S3_AST
	Antimicrobial susceptibility	Vancomycin		Fidaxomicin	Imipenem	Ertapenem	Meropenem	Amoxicillin/clavulanic acid	Benzylpenicillin	Tetracycline	Metronidazole	PnimBG and nimB_p.L155I, Y130S	Ciprofloxacin	Moxifloxacin	gyrA_p.T82I	Erythromycin	Clindamycin	ermB	Rifampicin	rpoB_p.V134I, R505K	Ceftazidime	pbp3_p.V497L	Resistance to amikacin and gentamicin, not tested
	Culture media	BBA	FAA	WCA	FAA	BBA	BBA	BBA	BBA	BBA	BBA		BBA	BBA		BBA	BBA		BBA		BBA
	E-test range/#agar dilution [mg/L]	0-256		0.004-0.25#	0-32	0-32	0-32	0-256	0-256	0-256	0-256		0-32	0-32		0-256	0-256		0-256		0-256
	Breakpoin/ECOFF* [mg/L] (a. EUCAST, b.CLSI)	>2a		>0.5a	≥16b	≥16b	≥16b	≥16b	NA	≥16b	>2a		≥8b	≥8b		≥8b	≥8b		NA		NA
	Isolate ID
	7874	0.5	0.5	0.0625	8	1	0.75	0.25	0.75	0.094	1.5	yes	>32	>32	yes	>256	>256	yes	>32	yes	48	yes	aac(6´)-aph(2´´)
	7878	0.125	0.38	0.008	8	1.5	0.75	0.125	0.5	0.016	0.75	yes	>32	>32	yes	>256	>256	yes	>32	yes	>256	yes	aac(6´)-aph(2´´)
	7881	0.25	0.25	0.0625	8	2	1	0.25	1	0.064	3	yes	>32	>32	yes	>256	>256	yes	>32	yes	>256	yes	aac(6´)-aph(2´´)
	7882	0.064	0.38	0.016	8	0.5	0.5	0.094	0.38	0.032	3	yes	>32	>32	yes	>256	>256	yes	>32	yes	>256	yes	aac(6´)-aph(2´´)
	7883	0.064	0.38	0.03125	8	0.75	0.5	0.064	0.5	0.023	0.75	yes	>32	>32	yes	>256	>256	yes	>32	yes	>256	yes	aac(6´)-aph(2´´)
	7887	0.064	0.38	0.03125	8	1	0.5	0.094	0.5	0.016	1	yes	>32	>32	yes	>256	>256	yes	>32	yes	48	yes	aac(6´)-aph(2´´)
	7896	0.125	0.25	0.0625	12	1.5	0.75	0.125	0.75	0.047	2	yes	>32	>32	yes	>256	>256	yes	>32	yes	>256	yes	aac(6´)-aph(2´´)
	7908	0.125	0.25	0.016	8	0.75	0.5	0.094	0.38	0.032	0.25	yes	>32	>32	yes	>256	>256	yes	>32	yes	64	yes	aac(6´)-aph(2´´)
	7913	0.094	0.38	0.03125	8	1	0.38	0.032	0.5	0.125	0.75	yes	>32	>32	yes	>256	>256	yes	>32	yes	>256	yes	aac(6´)-aph(2´´)
	7921	0.094	0.5	0.03125	8	1	0.38	0.064	0.38	0.023	0.25	yes	>32	>32	yes	>256	>256	yes	>32	yes	>256	yes	aac(6´)-aph(2´´)
	7945	0.5	0.38	0.0625	8	2	1.5	0.25	1.5	0.125	1.5	yes	>32	>32	yes	>256	>256	yes	>32	yes	>256	yes	aac(6´)-aph(2´´)
	7948	0.25	0.25	0.03125	12	2	1.5	0.38	1	0.094	2	yes	>32	>32	yes	>256	>256	yes	>32	yes	>256	yes	aac(6´)-aph(2´´)
	7958	0.25	0.38	0.016	8	1.5	1.5	0.19	0.5	0.023	0.5	yes	>32	>32	yes	>256	>256	yes	>32	yes	>256	yes	aac(6´)-aph(2´´)
	UK_ERR12670107	-	-	-	-	-	-	-	-	-	-	yes	-	-	yes	-	-	yes	-	yes	-	yes	aac(6´)-aph(2´´)
	Table A: A summary of antimicrobial susceptibility testing. Molecular determinants associated with particular resistance phenotype are at the same color. Susceptible phenotype is in white.
	FAA: Fastidious anaerobe agar
	WCA - Wilkins Chalgren anaerobic agar
	BBA - Brucella blood agar
	ECOFFs: epidemiological cut-off values
	CLSI: Clinical and Laboratory Standards Institute
	EUCAST: The European Committee on Antimicrobial Susceptibility Testing
	NA: no breakpoints or ECOFFs for C. difficile were available
	Susceptibility to metronidazole, E-test [mg/L]
	Culture media	FAA (LOT4467596)	FAA (LOT4468094)	FAA (LOT4471021)	FAA (LOT4471267)	CA	BHI with 5 mg/L haemin**	BHI with 10 mg/L haemin**	BHI with 20 mg/L haemin**	BHI without haemin**	FAA (LOT4467596)	FAA (LOT4468094)	FAA (LOT4471021)	FAA (LOT4471267)	CA	BHI with 5 mg/L haemin**	BHI with 10 mg/L haemin**	BHI with 20 mg/L haemin**	BHI without haemin**
	Isolates ID	24 hours									48 hours
	7874	3	3	1.5	1.5	6	6	8	6	0.38	3	4	2	1.5	6	6	12	6	0.38
	7878	3	3	2	1.5	6	6	8	6	0.25	4	4	3	1.5	8	8	8	8	0.38
	7881	4	4	3	2	8	6	8	4	0.75	4	4	3	3	8	8	12	4	0.75
	7882	3	4	2	1.5	8	4	6	4	0.25	4	4	3	2	8	6	8	6	0.38
	7883	4	4	3	2	8	6	8	6	0.38	6	6	3	2	8	8	12	8	0.5
	7887	3	4	1.5	1	6	6	6	6	0.38	3	4	2	1.5	8	8	8	6	0.75
	7896	2	3	2	1.5	8	4	4	6	0.5	3	4	3	2	8	8	6	8	0.75
	7908	6	3	1.5	1	6	4	6	6	0.25	6	3	1.5	1	6	4	8	8	0.5
	7913	3	4	2	1.5	6	4	4	4	0.38	3	4	3	2	6	6	6	6	0.38
	7921	3	3	1.5	1	8	4	6	6	0.25	3	4	1.5	1.5	8	8	6	6	0.38
	7945	3	2	0.75	0.75	8	4	4	4	0.25	6	3	1	1	8	6	6	6	0.38
	7948	2	2	1	0.75	6	6	6	4	0.38	3	3	1.5	1	6	6	6	6	0.5
	7958	3	2	0.75	0.5	8	4	4	4	0.25	4	3	1	0.75	8	4	6	4	0.25
	Breakpoint/ECOFF value [mg/L] >2a
	a. The European Committee on Antimicrobial Susceptibility Testing (EUCAST); Version 13.1, valid from 2023
	**Addition: Hemin from bovine, ≥90%, Sigma-Aldrich
	Table B: A summary of re-testing of metronidazole susceptibility.
	BHI: Brain-heart-infusion agar
	FAA - Fastidious anaerobe agar
	CA - Chocolate agar

## Sheet: Accession numbers
	DNA ID	Isolate ID	Accession number	Ribotype	Genes for toxins	tcdC deletion	ST	Clade	cgMLST Finder	Country	Date of culture
	7874	4B/22	SRR29635365	955	tcdA, tcdB, cdtA, cdtB	p.117 (1bp), p.330 (18bp)	1	2	6321	Poland (this study)	2022-08-30
	7878	8B/22	SRR29635364								2022-07-09
	7881	12B/22	SRR29635359								2022-06-10
	7882	14B/22	SRR29635358								2022-05-27
	7883	15B/22	SRR29635357								2022-08-15
	7887	19B/22	SRR29635356								2022-04-23
	7896	28B/22	SRR29635355								2022-01-24
	7908*	40B/21	SRR29635354, SRR29635360*								2021-09-07
	7913	6FR/22	SRR29635353								2022-07-09
	7921	18FR/22	SRR29635352								2022-11-12
	7945	CD642-20/B	SRR29635363								2023-04-01
	7948	CD689-45/B	SRR29635362								2023-04-07
	7958	CD868-22/B	SRR29635361								2023-04-03
	NA	cdrn_p3_d01	ERR12670107							UK	2021-09
	Table : C. difficile isolates investigated in the study. * C. difficile isolates with complete genome (hybrid assembly). Sequences of UK isolate ERR12670107 were used for comparative analysis.
